# Supplementary material for: Innovation and Emerging Roles of Populus trichocarpa TEOSINTE BRANCHED1/CYCLOIDEA/PROLIFERATING CELL FACTOR Transcription Factors in Abiotic Stresses by Whole-Genome Duplication
Source: Front Plant Sci. 2022 Mar 9;13:850064. doi: 10.3389/fpls.2022.850064 (PMC8959825; doi:10.3389/fpls.2022.850064)
Supplement: Supplementary file 2 [file Table_1.XLSX]

## Sheet: Sheet1
Supplementary Table 1. Basic information of the PtrTCP family genes in P. trichocarpa
Name	Gene ID	Location	Length of protein (aa)
PtrTCP1	Potri.001G060000	Chr01:4606859..4609608 forward	302
PtrTCP2	Potri.001G111800	Chr01:8915775..8918193 forward	397
PtrTCP3	Potri.001G327100	Chr01:33128473..33130288 reverse	320
PtrTCP4	Potri.001G375800	Chr01:39070006..39073153 reverse	413
PtrTCP5	Potri.002G152200	Chr02:11505494..11507288 reverse	348
PtrTCP6	Potri.003G120200	Chr03:14262871..14264067 reverse	287
PtrTCP7	Potri.003G167900	Chr03:17835406..17836527 reverse	302
PtrTCP8	Potri.004G046300	Chr04:3514570..3516334 forward	395
PtrTCP9	Potri.004G065800	Chr04:5518218..5526724 forward	473
PtrTCP10	Potri.004G116100	Chr04:10737585..10740883 forward	365
PtrTCP11	Potri.004G222100	Chr04:22846149..22848314 forward	581
PtrTCP12	Potri.005G090300	Chr05:6716501..6718585 reverse	272
PtrTCP14	Potri.006G125800	Chr06:10151378..10152438 forward	198
PtrTCP15	Potri.008G115800	Chr08:7411584..7413806 reverse	453
PtrTCP16	Potri.009G009400	Chr09:1695920..1696474 forward	177
PtrTCP17	Potri.010G130200	Chr10:14537207..14540212 forward	489
PtrTCP18	Potri.011G055500	Chr11:4839449..4841329 forward	395
PtrTCP19	Potri.011G083100	Chr11:8357433..8364561 reverse	478
PtrTCP20	Potri.011G096600	Chr11:11763732..11766342 reverse	408
PtrTCP21	Potri.012G059900	Chr12:6319153..6321338 reverse	394
PtrTCP22	Potri.012G135900	Chr12:15188757..15189871 forward	357
PtrTCP23	Potri.013G110700	Chr13:12371822..12373420 reverse	415
PtrTCP24	Potri.013G119400	Chr13:13248571..13251015 forward	345
PtrTCP25	Potri.014G078500	Chr14:6307866..6310176 forward	396
PtrTCP26	Potri.015G050500	Chr15:5563399..5565125 forward	402
PtrTCP27	Potri.015G058800	Chr15:8042377..8044079 forward	377
PtrTCP28	Potri.015G138200	Chr15:14686587..14688321 forward	339
PtrTCP29	Potri.016G074200	Chr16:5609369..5611923 forward	445
PtrTCP30	Potri.016G094800	Chr16:8490851..8492588 reverse	200
PtrTCP31	Potri.017G094800	Chr17:11175929..11179498 forward	360
PtrTCP32	Potri.017G112000	Chr17:12758701..12760734 reverse	374
PtrTCP33	Potri.019G081800	Chr19:11505279..11507506 reverse	417
PtrTCP34	Potri.019G091300	Chr19:12229256..12232192 forward	346
PtrTCP35	Potri.T044100	scaffold_41:210713..212429 forward	321
PtrTCP36	Potri.T146100	scaffold_457:7248..10019 reverse	365
PtrTCP37	Potri.006G207700	Chr06:21571455..21574209 forward	412
