# Supplementary material for: Innovation and Emerging Roles of Populus trichocarpa TEOSINTE BRANCHED1/CYCLOIDEA/PROLIFERATING CELL FACTOR Transcription Factors in Abiotic Stresses by Whole-Genome Duplication
Source: Front Plant Sci. 2022 Mar 9;13:850064. doi: 10.3389/fpls.2022.850064 (PMC8959825; doi:10.3389/fpls.2022.850064)
Supplement: Supplementary file 3 [file Table_2.XLSX]

## Sheet: Sheet1
Supplementary Table 2. The collinear gene blocks of PtrTCP family genes
Number	Collinear gene blocks (ID)	Collinear gene blocks (Name)	Ks
1	Potri.001G060000-Potri.003G167900	PtrTCP1-PtrTCP7	0.1703
2	Potri.001G375800-Potri.011G096600	PtrTCP4-PtrTCP20	0.1848
3	Potri.012G059900-Potri.015G050500	PtrTCP21-PtrTCP26	0.2037
4	Potri.T044100-Potri.001G327100	PtrTCP35-PtrTCP3	0.2039
5	Potri.013G119400-Potri.019G091300	PtrTCP24-PtrTCP34	0.2051
6	Potri.004G116100-Potri.017G094800	PtrTCP10-PtrTCP31	0.2287
7	Potri.006G207700-Potri.016G074200	PtrTCP37-PtrTCP29	0.2383
8	Potri.013G110700-Potri.019G081800	PtrTCP23-PtrTCP33	0.2427
9	Potri.002G152200-Potri.014G078500	PtrTCP5-PtrTCP25	0.2665
10	Potri.004G046300-Potri.011G055500	PtrTCP8-PtrTCP18	0.2727
11	Potri.008G115800-Potri.010G130200	PtrTCP15-PtrTCP17	0.2751
12	Potri.001G111800-Potri.003G120200	PtrTCP2-PtrTCP6	0.2755
13	Potri.012G135900-Potri.015G138200	PtrTCP22-PtrTCP28	0.3086
14	Potri.004G065800-Potri.011G083100	PtrTCP9-PtrTCP19	0.3173
15	Potri.003G120200-Potri.014G078500	PtrTCP6-PtrTCP25	1.5228
16	Potri.015G058800-Potri.017G094800	PtrTCP27-PtrTCP31	1.6056
17	Potri.001G111800-Potri.014G078500	PtrTCP2-PtrTCP25	1.7344
18	Potri.002G152200-Potri.003G120200	PtrTCP5-PtrTCP6	1.772
19	Potri.001G111800-Potri.002G152200	PtrTCP2-PtrTCP5	1.8487
20	Potri.001G060000-Potri.001G327100	PtrTCP1-PtrTCP3	2.1261
21	Potri.001G327100-Potri.003G167900	PtrTCP3-PtrTCP7	2.1499
22	Potri.003G120200-Potri.015G138200	PtrTCP6-PtrTCP28	3.4327
23	Potri.006G125800-Potri.009G009400	PtrTCP14-PtrTCP16	3.6485
24	Potri.008G115800-Potri.017G112000	PtrTCP15-PtrTCP32	4.0925
25	Potri.001G111800-Potri.012G135900	PtrTCP2-PtrTCP22	4.119
26	Potri.001G111800-Potri.015G138200	PtrTCP2-PtrTCP28	4.1255
27	Potri.010G130200-Potri.017G112000	PtrTCP17-PtrTCP32	4.1315
28	Potri.010G130200-Potri.012G059900	PtrTCP17-PtrTCP21	4.1499
29	Potri.003G120200-Potri.012G135900	PtrTCP6-PtrTCP22	4.218
30	Potri.001G375800-Potri.019G091300	PtrTCP4-PtrTCP34	4.6611
