# Supplementary material for: Innovation and Emerging Roles of Populus trichocarpa TEOSINTE BRANCHED1/CYCLOIDEA/PROLIFERATING CELL FACTOR Transcription Factors in Abiotic Stresses by Whole-Genome Duplication
Source: Front Plant Sci. 2022 Mar 9;13:850064. doi: 10.3389/fpls.2022.850064 (PMC8959825; doi:10.3389/fpls.2022.850064)
Supplement: Supplementary file 4 [file Table_3.XLSX]

## Sheet: Full list of DEGs
Supplementary Table 3. PtrTCP genes that significantly respond to abiotic stresses
Gene ID	Name	Leaf_control_rep1	Leaf_control_rep2	Leaf_control_rep3	Leaf_cold 24h_rep1	Leaf_cold 24h_rep2	Leaf_cold 24h_rep3	Leaf_cold 24h_edgeR_logFC	edgeR_p-value	DESeq2_logFC	DESeq2_p-value	ballgown_logFC	ballgown_p-value	Programs	Status	Name	Leaf_control_rep1	Leaf_control_rep2	Leaf_control_rep3	Leaf_cold 7d_rep1	Leaf_cold 7d_rep2	Leaf_cold 7d_rep3	edgeR_logFC	edgeR_p-value	DESeq2_logFC	DESeq2_p-value	ballgown_logFC	ballgown_p-value	Programs	Status	Name	Leaf_control_rep1	Leaf_control_rep2	Leaf_control_rep3	Leaf_heat 12h_rep1	Leaf_heat 12h_rep2	Leaf_heat 12h_rep3	edgeR_logFC	edgeR_p-value	DESeq2_logFC	DESeq2_p-value	ballgown_logFC	ballgown_p-value	Programs	Status	Leaf_control_rep1	Leaf_control_rep2	Leaf_control_rep3	Leaf_heat 7d_rep1
Potri.001G060000	PtrTCP1	8.597	6.507	6.158	7.635	6.437	5.995	0.180549	0.412158	0.15676	0.504669	-1.11734	0.109013	0	NULL	PtrTCP1	8.597	6.507	6.158	4.178	4.484	6.754	-0.309118	0.28158	-0.25876	0.375166	-0.906882	0.0223062	0	NULL	PtrTCP1	8.597	6.507	6.158	11.569	18.181	10.524	1.22312	6.90432e-09	1.22364	1.56919e-08	1.56022	0.117754	2	Up-regulated	8.597	6.507	6.158	6.571
Potri.001G111800	PtrTCP2	32.776	31.335	31.674	55.94	43.794	45.503	0.855137	4.219e-09	0.830916	3.72e-09	-0.25426	0.536716	0	NULL	PtrTCP2	32.776	31.335	31.674	33.957	24.808	31.919	0.0646782	0.71929	0.110172	0.486256	-0.0567784	0.842331	0	NULL	PtrTCP2	32.776	31.335	31.674	59.7	54.057	63.084	1.17645	3.69172e-28	1.18004	2.58381e-29	0.879422	0.00129204	2	Up-regulated	32.776	31.335	31.674	68.287
Potri.001G327100	PtrTCP3	177.021	144.727	139.808	125.064	140.784	152.291	0.083747	0.534967	0.0595052	0.612548	-0.250218	0.668989	0	NULL	PtrTCP3	177.021	144.727	139.808	120.132	97.032	129.4	-0.310135	0.0840087	-0.263769	0.113448	-0.594899	0.137214	0	NULL	PtrTCP3	177.021	144.727	139.808	102.352	112.45	114.645	-0.225449	0.0409014	-0.222801	0.0315445	-0.395202	0.292814	0	NULL	177.021	144.727	139.808	93.667
Potri.001G375800	PtrTCP4	301.947	263.876	288.574	113.833	126.992	148.734	-0.890289	3.88723e-11	-0.914903	8.98715e-16	-0.864393	0.211817	0	NULL	PtrTCP4	301.947	263.876	288.574	168.391	114.572	103.416	-1.01045	1.15689e-07	-0.969959	7.68839e-09	-0.652625	0.131117	1	Down-regulated	PtrTCP4	301.947	263.876	288.574	43.294	53.504	53.303	-2.21855	1.19773e-76	-2.21607	1.67524e-100	-2.2431	0.00966342	3	Down-regulated	301.947	263.876	288.574	80.199
Potri.002G152200	PtrTCP5	3.235	3.457	3.979	102.084	140.397	79.545	5.1498	5.37583e-88	5.12905	4.28236e-102	4.08391	0.0736229	2	Up-regulated	PtrTCP5	3.235	3.457	3.979	13.138	8.066	14.994	1.87235	7.55476e-11	1.9213	4.83259e-12	1.17211	0.0855714	2	Up-regulated	PtrTCP5	3.235	3.457	3.979	0.237	0.481	0.279	-3.09064	3.47645e-18	-3.10996	5.20009e-11	-0.991033	0.0132729	2	Down-regulated	3.235	3.457	3.979	1.054
Potri.003G120200	PtrTCP6	2.185	2.746	2.972	2.411	2.584	2.517	0.174429	0.582223	0.151751	0.692548	0.326063	0.430547	0	NULL	PtrTCP6	2.185	2.746	2.972	0.959	0.327	1.373	-1.37671	0.00287923	-1.33541	0.014721	-0.849402	0.112606	1	Down-regulated	PtrTCP6	2.185	2.746	2.972	2.89	5.271	4.685	0.996451	0.00049377	0.998745	0.00217899	1.08175	0.14819	0	NULL	2.185	2.746	2.972	5.033
Potri.003G167900	PtrTCP7	12.532	11.275	11.305	22.417	26.457	15.075	1.13917	6.28025e-07	1.1164	4.34075e-06	0.0175173	0.989903	2	Up-regulated	PtrTCP7	12.532	11.275	11.305	16.518	17.95	17.796	0.715319	0.000870611	0.762435	4.45866e-05	0.381188	0.0403197	0	NULL	PtrTCP7	12.532	11.275	11.305	24.405	26.999	25.76	1.46048	7.68964e-29	1.46317	3.32177e-24	1.35483	0.00871756	3	Up-regulated	12.532	11.275	11.305	26.448
Potri.004G046300	PtrTCP8	34.059	25.956	28.726	66.539	74.925	65.678	1.47088	5.04159e-22	1.44695	2.3066e-21	0.626317	0.382819	2	Up-regulated	PtrTCP8	34.059	25.956	28.726	29.93	22.275	22.474	-0.113104	0.564047	-0.0702426	0.694652	-0.0558577	0.874105	0	NULL	PtrTCP8	34.059	25.956	28.726	59.338	62.038	64.307	1.35536	3.27524e-30	1.35815	8.86259e-28	0.987824	0.0474954	2	Up-regulated	34.059	25.956	28.726	51.927
Potri.004G065800	PtrTCP9	108.169	94.192	104.074	105.001	100.975	125.771	0.36051	0.00677516	0.335898	0.00298368	0.0228064	0.965882	0	NULL	PtrTCP9	108.169	94.192	104.074	88.641	69.97	71.642	-0.26991	0.105468	-0.225784	0.0729563	-0.243083	0.31831	0	NULL	PtrTCP9	108.169	94.192	104.074	42.261	44.906	49.975	-0.882273	1.22546e-15	-0.879276	7.79042e-18	-1.10971	0.0181342	0	NULL	108.169	94.192	104.074	46.864
Potri.004G116100	PtrTCP10	17.61	18.725	16.851	117.439	137.955	95.257	1.42087	3.24312e-05	1.40142	0.000211851	2.29727	0.0920245	2	Up-regulated	PtrTCP10	17.61	18.725	16.851	40.303	29.866	37.111	1.10387	0.00273218	1.15656	0.00245467	0.98693	0.00813154	2	Up-regulated	PtrTCP10	17.61	18.725	16.851	37.286	40.144	40.092	0.8783	0.00226417	0.884399	0.0138143	1.44255	0.00791073	1	Up-regulated	17.61	18.725	16.851	20.836
Potri.004G222100	PtrTCP11	12.097	12.208	12.917	5.919	5.838	5.122	-0.787283	0.000141395	-0.81161	0.000181916	-1.37532	0.0943574	0	NULL	PtrTCP11	12.097	12.208	12.917	6.156	5.063	2.694	-1.17843	1.85379e-05	-1.14049	1.84718e-05	-0.374442	0.195944	2	Down-regulated	PtrTCP11	12.097	12.208	12.917	0.763	1.088	0.814	-3.40344	2.19216e-53	-3.40805	8.61909e-38	-1.88021	0.00153433	3	Down-regulated	12.097	12.208	12.917	1.941
Potri.005G090300	PtrTCP12	33.246	29.829	10.526	17.115	25.841	28.259	-0.716383	2.30531e-06	-0.740966	1.50454e-06	1.11687	0.698221	0	NULL	PtrTCP12	33.246	29.829	10.526	26.315	27.064	26.401	-0.445009	0.0364947	-0.406293	0.0613782	0.0597759	0.955633	0	NULL	PtrTCP12	33.246	29.829	10.526	63.051	32.546	30.468	0.537599	2.63319e-05	0.541138	4.13652e-05	0.677281	0.714158	0	NULL	33.246	29.829	10.526	52.627
Potri.006G125800	PtrTCP14	2.579	1.67	2.16	3.004	3.229	4.988	1.05351	0.0055589	1.03041	0.0229813	0.540024	0.581035	1	Up-regulated	PtrTCP14	2.579	1.67	2.16	1.688	0.253	1.174	1	1	-0.84911	0.21081	-0.487796	0.410132	0	NULL	PtrTCP14	2.579	1.67	2.16	2.012	3.271	3.711	0.793346	0.0226365	0.791907	0.0720395	0.172465	0.781296	0	NULL	2.579	1.67	2.16	1.269
Potri.008G115800	PtrTCP15	0.584	0.791	0.793	1.568	0.173	0.681	1	1	0.373186	0.607839	-0.955561	0.385344	0	NULL	PtrTCP15	0.584	0.791	0.793	1.31	0.861	0.784	1	1	0.676677	0.179032	0.388209	0.0216068	0	NULL	PtrTCP15	0.584	0.791	0.793	0.838	1.121	1.171	0.808913	0.0223746	0.81313	0.0932075	0.398779	0.129821	0	NULL	0.584	0.791	0.793	0.863
Potri.009G009400	PtrTCP16	0	0	0	0	0	0	1	1	1	1	0	1	0	NULL	PtrTCP16	0	0	0	0	0	0	1	1	1	1	0	1	0	NULL	PtrTCP16	0	0	0	0	0	0	1	1	1	1	0	1	0	NULL	0	0	0	0
Potri.010G130200	PtrTCP17	0	0	0	0	0	0	1	1	1	1	0	1	0	NULL	PtrTCP17	0	0	0	0	0	0	1	1	1	1	0	1	0	NULL	PtrTCP17	0	0	0	0	0	0	1	1	1	1	0	1	0	NULL	0	0	0	0
Potri.011G055500	PtrTCP18	5.906	4.111	4.791	3.371	2.371	7.013	0.0183258	1	-0.00891587	0.981222	-0.171058	0.924546	0	NULL	PtrTCP18	5.906	4.111	4.791	2.031	1.426	0.661	-1.70357	1.40812e-05	-1.67192	4.41924e-05	-0.675351	0.163253	2	Down-regulated	PtrTCP18	5.906	4.111	4.791	3.276	1.435	2.886	-0.678225	0.023549	-0.672835	0.043271	-1.46066	0.0165332	0	NULL	5.906	4.111	4.791	3.472
Potri.011G083100	PtrTCP19	153.354	155.125	155.127	106.541	109.826	116.99	-0.223134	0.0704432	-0.247626	0.00561236	-0.264843	0.0110007	0	NULL	PtrTCP19	153.354	155.125	155.127	110.947	90.2	100.997	-0.460356	0.00504008	-0.414683	0.000548688	-0.49063	0.0467926	0	NULL	PtrTCP19	153.354	155.125	155.127	51.441	61.503	58.025	-1.14851	8.51172e-27	-1.14597	1.88144e-34	-0.939752	0.0313325	2	Down-regulated	153.354	155.125	155.127	77.845
Potri.011G096600	PtrTCP20	15.183	14.78	16.667	7.444	4.237	5.525	-1.19488	1.06094e-08	-1.21998	3.57376e-08	-2.26818	0.0478548	2	Down-regulated	PtrTCP20	15.183	14.78	16.667	10.699	4.062	5.585	-1.0478	0.000213371	-1.01064	0.00047192	-0.522344	0.438953	2	Down-regulated	PtrTCP20	15.183	14.78	16.667	3.613	6.161	5.038	-1.35475	8.67573e-15	-1.35486	9.03812e-13	-0.80603	0.210572	2	Down-regulated	15.183	14.78	16.667	6.467
Potri.012G059900	PtrTCP21	1.791	1.95	2.15	0	1.238	0.611	-1.09631	0.00915237	-1.1233	0.0322855	0.550551	0.545509	0	NULL	PtrTCP21	1.791	1.95	2.15	1.328	0.145	0.936	-1.1983	0.0106321	-1.17117	0.0401025	-0.416102	0.402098	0	NULL	PtrTCP21	1.791	1.95	2.15	0	0.512	0.606	-2.13067	1.04105e-06	-2.16591	0.000358265	-0.601346	0.249877	0	NULL	1.791	1.95	2.15	0.309
Potri.012G135900	PtrTCP22	5.964	6.274	4.766	5.738	5.185	6.296	0.373665	0.173109	0.349394	0.252541	0.190364	0.752829	0	NULL	PtrTCP22	5.964	6.274	4.766	4.414	0.841	3.026	-0.868906	0.0541352	-0.836053	0.0944056	-0.537628	0.544284	0	NULL	PtrTCP22	5.964	6.274	4.766	6.641	8.869	7.459	0.645544	0.00619975	0.646395	0.0156399	0.96387	0.0809642	0	NULL	5.964	6.274	4.766	5.1
Potri.013G110700	PtrTCP23	45.425	48.242	40.981	34.635	30.004	37.83	-0.151739	0.296618	-0.176212	0.21754	-0.251452	0.673214	0	NULL	PtrTCP23	45.425	48.242	40.981	27.488	19.906	19.656	-0.85711	5.87049e-06	-0.814303	1.13447e-06	-0.535103	0.0878992	0	NULL	PtrTCP23	45.425	48.242	40.981	33.725	39.338	35.618	-0.012446	0.914236	-0.0104694	0.932533	0.305442	0.306267	0	NULL	45.425	48.242	40.981	36.033
Potri.013G119400	PtrTCP24	99.965	84.908	75.24	43.783	35.709	53.429	-0.730343	5.54309e-06	-0.754964	2.42802e-06	-1.19813	0.305554	0	NULL	PtrTCP24	99.965	84.908	75.24	62.421	23.812	22.381	-1.13356	0.000189691	-1.10168	0.00054335	-0.296919	0.712676	2	Down-regulated	PtrTCP24	99.965	84.908	75.24	10.218	9.053	12.003	-2.76389	1.85911e-85	-2.76136	1.28392e-82	-3.08354	0.00304496	3	Down-regulated	99.965	84.908	75.24	28.808
Potri.014G078500	PtrTCP25	28.244	10.457	51.801	48.885	49.806	59.553	0.460535	0.00126523	0.435706	0.00148285	-0.932966	0.783685	0	NULL	PtrTCP25	28.244	10.457	51.801	30.812	13.757	17.741	-0.882885	0.000842866	-0.845866	0.00244321	-0.246089	0.880396	0	NULL	PtrTCP25	28.244	10.457	51.801	24.483	20.048	23.428	-0.708319	8.12854e-10	-0.705022	5.95578e-09	-1.39654	0.455872	0	NULL	28.244	10.457	51.801	14.283
Potri.015G050500	PtrTCP26	1.788	0.801	0.451	0.75	3.259	0.986	1	1	0.900276	0.227068	0.515971	0.800973	0	NULL	PtrTCP26	1.788	0.801	0.451	0.565	1.767	1.247	0.357111	0.548065	0.412088	0.573404	-0.30209	0.581844	0	NULL	PtrTCP26	1.788	0.801	0.451	0	0.363	0	1	1	-2.04694	0.0271388	-0.489719	0.500381	0	NULL	1.788	0.801	0.451	0
Potri.015G058800	PtrTCP27	2.12	1.369	2.01	3.284	2.682	2.439	0.855513	0.0594646	0.836198	0.142695	-0.722614	0.0349446	0	NULL	PtrTCP27	2.12	1.369	2.01	1.927	0.605	1.477	1	1	-0.241318	0.75069	-0.244513	0.612063	0	NULL	PtrTCP27	2.12	1.369	2.01	0.759	1.284	0.762	1	1	-0.460267	0.487308	-0.226501	0.618349	0	NULL	2.12	1.369	2.01	1.211
Potri.015G138200	PtrTCP28	3.837	3.322	2.871	0.47	1.144	0.447	-2.02529	2.48117e-06	-2.05865	0.000135876	-0.882956	0.321965	2	Down-regulated	PtrTCP28	3.837	3.322	2.871	1.176	1.505	1.606	-1.07404	0.0040031	-1.0299	0.00877644	-0.817593	0.017597	2	Down-regulated	PtrTCP28	3.837	3.322	2.871	2.797	3.966	3.099	0.276349	0.291425	0.27586	0.370654	0.402879	0.37319	0	NULL	3.837	3.322	2.871	1.811
Potri.016G074200	PtrTCP29	0	0	0	0	0	0	1	1	1	1	0	1	0	NULL	PtrTCP29	0	0	0	0	0	0	1	1	1	1	0	1	0	NULL	PtrTCP29	0	0	0	0	0	0	1	1	1	1	0	1	0	NULL	0	0	0	0
Potri.016G094800	PtrTCP30	11.103	6.902	9.452	10.014	13.074	10.994	0.566439	0.0137161	0.542535	0.028372	-0.329677	0.754849	0	NULL	PtrTCP30	11.103	6.902	9.452	8.001	5.093	5.569	-0.416994	0.147417	-0.375735	0.178653	-0.344118	0.511602	0	NULL	PtrTCP30	11.103	6.902	9.452	19.21	12.292	19.512	1.18231	2.66657e-08	1.18767	1.15418e-07	-0.159554	0.34937	2	Up-regulated	11.103	6.902	9.452	13.952
Potri.017G094800	PtrTCP31	15.794	15.295	12.244	31.15	32.032	26.165	1.29451	1.89669e-15	1.27097	5.89648e-14	0.639054	0.475833	2	Up-regulated	PtrTCP31	15.794	15.295	12.244	13.191	10.868	12.059	-0.119466	0.545982	-0.0745645	0.675293	-0.128642	0.658388	0	NULL	PtrTCP31	15.794	15.295	12.244	6.686	9.477	7.534	-0.572431	0.000316492	-0.57193	0.000912069	-0.104464	0.835823	0	NULL	15.794	15.295	12.244	6.152
Potri.017G112000	PtrTCP32	0	0	0	0	0	0	1	1	1	1	0	1	0	NULL	PtrTCP32	0	0	0	0	0	0	1	1	1	1	0	1	0	NULL	PtrTCP32	0	0	0	0	0	0	1	1	1	1	0	1	0	NULL	0	0	0	0
Potri.019G081800	PtrTCP33	7.796	5.267	5.58	2.68	2.253	2.195	-1.14446	4.14103e-05	-1.17034	0.000165883	-1.96102	0.0227886	2	Down-regulated	PtrTCP33	7.796	5.267	5.58	1.806	1.796	0.893	-1.91323	4.30812e-08	-1.8767	7.15283e-08	-1.02994	0.0771781	2	Down-regulated	PtrTCP33	7.796	5.267	5.58	2.978	4.05	3.613	-0.514124	0.0217794	-0.514422	0.040751	-0.532181	0.369055	0	NULL	7.796	5.267	5.58	4.369
Potri.019G091300	PtrTCP34	95.532	87.198	85.533	48.499	49.473	49.101	-0.621881	1.89795e-06	-0.646284	3.48288e-09	-1.0301	0.0313883	0	NULL	PtrTCP34	95.532	87.198	85.533	66.916	31.339	33.822	-0.892687	0.000180761	-0.855809	0.00042844	-0.359298	0.559629	0	NULL	PtrTCP34	95.532	87.198	85.533	16.929	16.088	18.613	-2.08479	4.72324e-78	-2.08193	3.15681e-84	-2.24784	0.000662362	3	Down-regulated	95.532	87.198	85.533	37.674
Potri.T044100	PtrTCP35	7.205	2.885	3.175	67.42	66.015	62.718	4.14997	1.67187e-51	4.12786	1.22056e-49	1.73055	0.240366	2	Up-regulated	PtrTCP35	7.205	2.885	3.175	32.769	37.952	46.285	3.31593	4.96663e-24	3.366	3.78374e-23	1.99723	0.0253727	2	Up-regulated	PtrTCP35	7.205	2.885	3.175	19.554	26.473	15.838	2.53212	2.62012e-16	2.53418	5.67744e-18	2.11351	0.149002	2	Up-regulated	7.205	2.885	3.175	19.863
Potri.T146100	PtrTCP36	18.903	18.521	17.562	126.2	147.862	101.865	1.98231	1.47435e-13	1.96132	4.85948e-12	2.28196	0.0879697	2	Up-regulated	PtrTCP36	18.903	18.521	17.562	41	35.238	41.464	1.25108	0.000214626	1.3032	0.000121881	0.979319	0.00686255	2	Up-regulated	PtrTCP36	18.903	18.521	17.562	35.425	40.903	38.464	0.65842	0.0136535	0.658489	0.0382355	1.36294	0.0102998	0	NULL	18.903	18.521	17.562	20.842
Potri.006G207700	PtrTCP37	0	0	0	0	0	0	1	1	1	1	0	1	0	NULL	PtrTCP37	0	0	0	0	0	0	1	1	1	1	0	1	0	NULL	PtrTCP37	0	0	0	0	0	0	1	1	1	1	0	1	0	NULL	0	0	0	0
[truncated: 310 more columns]

## Sheet: Short list of DEGs
Table S3. PtrTCP genes that significantly respond to abiotic stresses
Gene ID	Name	Leaf_cold_24h	Leaf_cold_7d	Leaf_heat_12h	Leaf_heat_7d	Leaf_salt_24h	Leaf_salt_7d	Leaf_drought_24h	Leaf_drought_7d	Stem_cold_24h	Stem_cold_7d	Stem_heat_12h	Stem_heat_7d	Stem_salt_24h	Stem_salt_7d	Stem_drought_24h	Stem_drought_7d	Root_cold_24h	Root_cold_7d	Root_heat_12h	Root_heat_7d	Root_salt_24h	Root_salt_7d	Root_drought_24h	Root_drought_7d
Potri.001G060000	PtrTCP1	NULL	NULL	Up-regulated	NULL	NULL	Up-regulated	NULL	Up-regulated	NULL	NULL	NULL	NULL	NULL	NULL	NULL	NULL	NULL	NULL	NULL	Up-regulated	NULL	NULL	Up-regulated	Up-regulated
Potri.001G111800	PtrTCP2	NULL	NULL	Up-regulated	Up-regulated	NULL	NULL	NULL	NULL	NULL	NULL	NULL	Up-regulated	NULL	NULL	NULL	NULL	NULL	NULL	Up-regulated	NULL	NULL	NULL	NULL	NULL
Potri.001G327100	PtrTCP3	NULL	NULL	NULL	NULL	NULL	NULL	NULL	NULL	NULL	NULL	Down-regulated	NULL	NULL	NULL	NULL	NULL	NULL	NULL	NULL	NULL	NULL	NULL	Up-regulated	NULL
Potri.001G375800	PtrTCP4	NULL	Down-regulated	Down-regulated	Down-regulated	NULL	Down-regulated	NULL	NULL	NULL	NULL	NULL	NULL	NULL	NULL	NULL	NULL	NULL	NULL	Down-regulated	Down-regulated	NULL	Down-regulated	Down-regulated	Down-regulated
Potri.002G152200	PtrTCP5	Up-regulated	Up-regulated	Down-regulated	Down-regulated	NULL	NULL	NULL	Up-regulated	NULL	NULL	NULL	NULL	Down-regulated	NULL	NULL	Up-regulated	Up-regulated	NULL	NULL	NULL	NULL	NULL	NULL	NULL
Potri.003G120200	PtrTCP6	NULL	Down-regulated	NULL	NULL	NULL	NULL	NULL	NULL	NULL	NULL	NULL	Up-regulated	NULL	NULL	NULL	NULL	NULL	NULL	NULL	NULL	NULL	NULL	NULL	NULL
Potri.003G167900	PtrTCP7	Up-regulated	NULL	Up-regulated	Up-regulated	NULL	Up-regulated	NULL	NULL	NULL	Down-regulated	NULL	NULL	NULL	NULL	NULL	NULL	NULL	Down-regulated	NULL	Up-regulated	NULL	NULL	NULL	NULL
Potri.004G046300	PtrTCP8	Up-regulated	NULL	Up-regulated	Up-regulated	NULL	NULL	NULL	NULL	NULL	Down-regulated	Down-regulated	NULL	NULL	Up-regulated	NULL	NULL	Up-regulated	NULL	NULL	Up-regulated	NULL	Up-regulated	Up-regulated	NULL
Potri.004G065800	PtrTCP9	NULL	NULL	NULL	NULL	NULL	NULL	NULL	NULL	NULL	NULL	NULL	NULL	NULL	NULL	NULL	NULL	Up-regulated	NULL	NULL	NULL	NULL	NULL	NULL	NULL
Potri.004G116100	PtrTCP10	Up-regulated	Up-regulated	Up-regulated	NULL	Down-regulated	Up-regulated	NULL	NULL	NULL	NULL	NULL	NULL	NULL	NULL	NULL	NULL	NULL	NULL	NULL	NULL	NULL	NULL	NULL	NULL
Potri.004G222100	PtrTCP11	NULL	Down-regulated	Down-regulated	Down-regulated	Down-regulated	Down-regulated	NULL	NULL	Up-regulated	NULL	NULL	Down-regulated	NULL	Up-regulated	NULL	NULL	Up-regulated	NULL	Down-regulated	NULL	NULL	NULL	NULL	NULL
Potri.005G090300	PtrTCP12	NULL	NULL	NULL	NULL	NULL	Down-regulated	NULL	NULL	NULL	NULL	NULL	NULL	NULL	NULL	NULL	NULL	NULL	NULL	NULL	NULL	NULL	NULL	NULL	NULL
Potri.006G125800	PtrTCP14	Up-regulated	NULL	NULL	NULL	NULL	NULL	NULL	NULL	NULL	NULL	NULL	Up-regulated	NULL	NULL	NULL	Up-regulated	NULL	NULL	NULL	NULL	Up-regulated	NULL	NULL	NULL
Potri.008G115800	PtrTCP15	NULL	NULL	NULL	NULL	NULL	NULL	NULL	NULL	NULL	NULL	NULL	NULL	NULL	NULL	NULL	NULL	NULL	NULL	NULL	NULL	NULL	NULL	NULL	NULL
Potri.009G009400	PtrTCP16	NULL	NULL	NULL	NULL	NULL	NULL	NULL	NULL	NULL	NULL	NULL	NULL	NULL	NULL	NULL	NULL	NULL	NULL	NULL	NULL	NULL	NULL	NULL	NULL
Potri.010G130200	PtrTCP17	NULL	NULL	NULL	NULL	NULL	NULL	NULL	NULL	NULL	NULL	NULL	NULL	NULL	NULL	NULL	NULL	NULL	NULL	NULL	NULL	NULL	NULL	NULL	NULL
Potri.011G055500	PtrTCP18	NULL	Down-regulated	NULL	NULL	Down-regulated	Down-regulated	NULL	NULL	NULL	NULL	NULL	NULL	NULL	Up-regulated	NULL	NULL	NULL	NULL	NULL	Up-regulated	Up-regulated	Up-regulated	Up-regulated	NULL
Potri.011G083100	PtrTCP19	NULL	NULL	Down-regulated	NULL	NULL	Down-regulated	NULL	NULL	NULL	NULL	NULL	NULL	NULL	NULL	NULL	NULL	Up-regulated	NULL	NULL	NULL	NULL	NULL	NULL	NULL
Potri.011G096600	PtrTCP20	Down-regulated	Down-regulated	Down-regulated	Down-regulated	Down-regulated	Down-regulated	NULL	NULL	NULL	NULL	NULL	NULL	NULL	NULL	NULL	NULL	NULL	NULL	NULL	NULL	NULL	NULL	NULL	NULL
Potri.012G059900	PtrTCP21	NULL	NULL	NULL	NULL	NULL	NULL	NULL	NULL	NULL	NULL	NULL	NULL	NULL	NULL	NULL	NULL	NULL	NULL	NULL	NULL	NULL	NULL	NULL	NULL
Potri.012G135900	PtrTCP22	NULL	NULL	NULL	NULL	Up-regulated	NULL	NULL	NULL	NULL	NULL	NULL	NULL	NULL	NULL	Up-regulated	Up-regulated	NULL	NULL	NULL	NULL	NULL	NULL	NULL	NULL
Potri.013G110700	PtrTCP23	NULL	NULL	NULL	NULL	NULL	NULL	NULL	NULL	NULL	Down-regulated	Down-regulated	NULL	NULL	NULL	NULL	NULL	NULL	NULL	NULL	NULL	NULL	NULL	NULL	NULL
Potri.013G119400	PtrTCP24	NULL	Down-regulated	Down-regulated	Down-regulated	NULL	Down-regulated	Down-regulated	Down-regulated	Down-regulated	Down-regulated	Down-regulated	NULL	NULL	Down-regulated	Down-regulated	Down-regulated	Up-regulated	Up-regulated	Down-regulated	NULL	NULL	NULL	NULL	Down-regulated
Potri.014G078500	PtrTCP25	NULL	NULL	NULL	Down-regulated	NULL	NULL	NULL	NULL	NULL	NULL	NULL	NULL	NULL	NULL	NULL	NULL	NULL	NULL	NULL	NULL	NULL	NULL	NULL	Down-regulated
Potri.015G050500	PtrTCP26	NULL	NULL	NULL	NULL	Up-regulated	Up-regulated	NULL	NULL	NULL	Down-regulated	Down-regulated	Down-regulated	Down-regulated	Down-regulated	NULL	NULL	NULL	NULL	NULL	NULL	NULL	NULL	NULL	NULL
Potri.015G058800	PtrTCP27	NULL	NULL	NULL	NULL	NULL	NULL	NULL	NULL	NULL	NULL	NULL	NULL	NULL	NULL	NULL	NULL	NULL	NULL	NULL	NULL	NULL	NULL	NULL	NULL
Potri.015G138200	PtrTCP28	Down-regulated	Down-regulated	NULL	NULL	NULL	NULL	NULL	Up-regulated	NULL	Down-regulated	Down-regulated	Down-regulated	NULL	NULL	NULL	NULL	NULL	NULL	Down-regulated	Down-regulated	NULL	NULL	NULL	NULL
Potri.016G074200	PtrTCP29	NULL	NULL	NULL	NULL	NULL	NULL	NULL	NULL	NULL	NULL	NULL	NULL	NULL	NULL	NULL	NULL	Up-regulated	Up-regulated	NULL	NULL	NULL	NULL	NULL	NULL
Potri.016G094800	PtrTCP30	NULL	NULL	Up-regulated	NULL	NULL	NULL	NULL	NULL	Up-regulated	NULL	NULL	NULL	NULL	NULL	NULL	NULL	Up-regulated	NULL	NULL	Down-regulated	NULL	NULL	NULL	NULL
Potri.017G094800	PtrTCP31	Up-regulated	NULL	NULL	NULL	NULL	NULL	NULL	NULL	NULL	NULL	NULL	NULL	NULL	NULL	NULL	NULL	NULL	NULL	NULL	NULL	NULL	NULL	NULL	NULL
Potri.017G112000	PtrTCP32	NULL	NULL	NULL	NULL	NULL	NULL	NULL	NULL	NULL	NULL	NULL	NULL	NULL	NULL	NULL	NULL	NULL	NULL	NULL	NULL	NULL	NULL	NULL	NULL
Potri.019G081800	PtrTCP33	Down-regulated	Down-regulated	NULL	NULL	NULL	NULL	NULL	NULL	NULL	NULL	Down-regulated	Down-regulated	NULL	NULL	NULL	Down-regulated	NULL	NULL	NULL	NULL	NULL	NULL	Up-regulated	NULL
Potri.019G091300	PtrTCP34	NULL	NULL	Down-regulated	NULL	Down-regulated	Down-regulated	NULL	Down-regulated	NULL	NULL	NULL	NULL	NULL	NULL	NULL	NULL	Down-regulated	Down-regulated	NULL	NULL	NULL	NULL	Up-regulated	NULL
Potri.T044100	PtrTCP35	Up-regulated	Up-regulated	Up-regulated	Up-regulated	Up-regulated	Up-regulated	NULL	NULL	Up-regulated	NULL	NULL	Up-regulated	Up-regulated	Up-regulated	NULL	NULL	Up-regulated	Up-regulated	Up-regulated	Up-regulated	Up-regulated	Up-regulated	Up-regulated	Up-regulated
Potri.T146100	PtrTCP36	Up-regulated	Up-regulated	NULL	NULL	NULL	Up-regulated	NULL	NULL	NULL	NULL	NULL	NULL	NULL	NULL	NULL	NULL	NULL	NULL	NULL	NULL	NULL	NULL	NULL	NULL
Potri.006G207700	PtrTCP37	NULL	NULL	NULL	NULL	NULL	NULL	NULL	NULL	NULL	NULL	NULL	NULL	NULL	NULL	NULL	NULL	NULL	NULL	NULL	NULL	NULL	NULL	NULL	NULL
The pairwise differential abundance between two groups were analyzed using the R package edgeR, DESeq2 and Ballgown. Genes that had a P value ≤ 0.05 and an absolute value of fold change ≥ 2 obtained from at least two of the above-mentioned methods were finally defined as DEGs. The differentially expressed status of PtrTCP genes under various abiotic stresses were marked by colours. Up-regulated w…
