# Supplementary material for: Innovation and Emerging Roles of Populus trichocarpa TEOSINTE BRANCHED1/CYCLOIDEA/PROLIFERATING CELL FACTOR Transcription Factors in Abiotic Stresses by Whole-Genome Duplication
Source: Front Plant Sci. 2022 Mar 9;13:850064. doi: 10.3389/fpls.2022.850064 (PMC8959825; doi:10.3389/fpls.2022.850064)
Supplement: Supplementary file 5 [file Table_4.XLSX]

## Sheet: Sheet1
Supplementary Table 4. Primers used for detecting expression levels of PtrTCP genes by qRT-PCR
Gene	5’ Primer (qRT-F)	3’ Primer (qRT-R)
PtrTCP1	GGGCCCAAATCATCATCAACTACAGG	GATCTCAGCAGGCTGCTTGTTATG
PtrTCP2	CGTTTCGACTTCTCAGACATCTGG	GATTAGCAGGAGCAACCGTAGC
PtrTCP4	CTCATTATCTCGGTCTAGATGGCTC	GTGTTGAAGAAGAATCCTCCACCTC
PtrTCP5	CACGCCCCACTAACAGGAAAGACTG	CGGAAACTGCTGCTAACGGCATG
PtrTCP7	GGATTCGTTGAATCAAGAAAAGCAGC	GCCAGTGCTGATCAAGTCTTGC
PtrTCP8	TAACAGTGGTTTGTACAGGAGCAC	TGATTCCGATATGCCGGATGCC
PtrTCP10	GAAGTGTTTAAGATGAACAACGGCG	CTCATTCACTGGATCTGTCATAACC
PtrTCP11	GCGCTCTTGGTTTGTCTCATCATCC	GTGCTTGCGCTATTTGATCTGCTG
PtrTCP18	CAACAGTAGTGTGTACAGAGGCAGC	AGACCTGAAGGTCGGTAGGGATTC
PtrTCP20	CCATCATGTTGGCTTTGATTGCTC	GCATTGAAGATGAGTCCTGCACTTC
PtrTCP24	GTCTGAGGGATTGGCCGGTTTTAG	CCGTTGTATACTTGCACATGAACAAG
PtrTCP26	GTCGAAGCCTCGATGAATCGAAGC	CTCTTGCTCTTGCTCTTGATAGAACGG
PtrTCP28	GTTCAAGCTCAGGATCAAGTACTGG	CATTGTGTTGAGCTGAACCTCC
PtrTCP33	GGAGTTGAAAGCACCACCCCAG	TAAATGGGCCCTGGCTAGTTGTTG
PtrTCP34	GTATCTGATGGATTGTCAGGTTTTAG	CCTTGAACATGCTTGAGCAGCAGC
PtrTCP35	GTAAGTGAAGGTGGTGGTGGCTCG	CCCATCTTGTGACAACCCAAGCT
PtrHIS	TGAGCTCCTGATTAGGAAACTCCCT	GTTGGTGTCTTCGAACAGCCCAAC
Ptr60S	AGGTGAACTCTTGATGCTTCGTCTT	CTTCTCTTCCATTGCCTGTCCAACT
PtrACTIN	TGTTGCCCTTGACTATGAGCAGGA	ACGGAATCTCTCAGCTCCAATGGT
PtrACTIN2	AAACTGTAATGGTCCTCCCTCCG	GCATCATCACAATCACTCTCCGA
