# Supplementary material for: Innovation and Emerging Roles of Populus trichocarpa TEOSINTE BRANCHED1/CYCLOIDEA/PROLIFERATING CELL FACTOR Transcription Factors in Abiotic Stresses by Whole-Genome Duplication
Source: Front Plant Sci. 2022 Mar 9;13:850064. doi: 10.3389/fpls.2022.850064 (PMC8959825; doi:10.3389/fpls.2022.850064)
Supplement: Supplementary file 6 [file Table_5.XLSX]

## Sheet: Sheet1
Supplementary Table 5. PtrTCP genes involved in the modules of the co-expression network from WGCNA
Number	Name	Gene ID	Module
1	PtrTCP2	Potri.001G111800	darkolivegreen
2	PtrTCP8	Potri.004G046300	darkolivegreen
3	PtrTCP9	Potri.004G065800	darkolivegreen
4	PtrTCP19	Potri.011G083100	darkolivegreen
5	PtrTCP22	Potri.012G135900	darkolivegreen
6	PtrTCP24	Potri.013G119400	darkolivegreen
7	PtrTCP10	Potri.004G116100	lavenderblush3
8	PtrTCP31	Potri.017G094800	lavenderblush3
9	PtrTCP36	Potri.T146100	lavenderblush3
10	PtrTCP12	Potri.005G090300	grey60
11	PtrTCP3	Potri.001G327100	blue
12	PtrTCP4	Potri.001G375800	blue
13	PtrTCP7	Potri.003G167900	blue
14	PtrTCP11	Potri.004G222100	blue
15	PtrTCP18	Potri.011G055500	blue
16	PtrTCP23	Potri.013G110700	blue
17	PtrTCP26	Potri.015G050500	blue
18	PtrTCP28	Potri.015G138200	blue
19	PtrTCP33	Potri.019G081800	blue
20	PtrTCP35	Potri.T044100	blue
21	PtrTCP1	Potri.001G060000	brown
22	PtrTCP20	Potri.011G096600	brown
23	PtrTCP21	Potri.012G059900	brown
24	PtrTCP29	Potri.016G074200	brown
25	PtrTCP30	Potri.016G094800	brown
26	PtrTCP34	Potri.019G091300	brown
27	PtrTCP5	Potri.002G152200	grey
28	PtrTCP6	Potri.003G120200	grey
29	PtrTCP14	Potri.006G125800	grey
30	PtrTCP25	Potri.014G078500	grey
