# Supplementary material for: Innovation and Emerging Roles of Populus trichocarpa TEOSINTE BRANCHED1/CYCLOIDEA/PROLIFERATING CELL FACTOR Transcription Factors in Abiotic Stresses by Whole-Genome Duplication
Source: Front Plant Sci. 2022 Mar 9;13:850064. doi: 10.3389/fpls.2022.850064 (PMC8959825; doi:10.3389/fpls.2022.850064)
Supplement: Supplementary file 7 [file Table_6.XLSX]

## Sheet: Sheet1
Supplementary Table 6. The expression patterns of PtrTCP10 co-orthologous genes among the six dicots under cold stress treatments
Gene_ID (Name)	Species	Control_rep1	Control_rep2	Control_rep3	Cold_24 h_rep1	Cold_24 h_rep2	Cold_24 h_rep3	Cold_7 d_rep1	Cold_7 d_rep2	Cold_7 d_rep3
AT5G60970 (AtTCP5)	Arabidopsis thaliana	3.122	3.122	4.027	1.978	2.238	1.364	2.437	2.921	2.686
Bpev01.c0135.g0094 (c0135.g0094)	Betula pendula	43.632	40.819	43.958	54.968	94.545	65.648	67.785	85.495	78.926
Bpev01.c0189.g0047 (c0189.g0047)	Betula pendula	7.292	4.337	3.618	4.213	3.82	4.346	2.213	2.764	2.687
CIL1032S0042	Carya illinoinensis	9.855	8.489	11.789	7.835	7.034	8.859	8.833	11.206	13.496
CIL1106S0051	Carya illinoinensis	20.164	21.43	25.632	16.65	21.144	18.373	16.969	15.814	20.482
CIL1469S0001	Carya illinoinensis	7.592	4.272	6.393	5.204	6.468	6.494	2.462	4.998	3.596
KRG93654	Glycine max	34.667	26.461	29.092	40.415	46.314	48.339	17.119	22.011	16.744
KRH01308	Glycine max	43.196	44.362	47.276	23.188	26.119	28.179	56.248	52.456	54.982
KRH45058	Glycine max	18.545	15.368	17.285	9.222	10.77	9.974	8.822	7.911	10.043
KRH54711	Glycine max	1.34	1.609	1.777	1.568	1.99	2.15	0.744	0.863	0.67
KRH63215	Glycine max	2.156	1.767	2.654	2.364	1.915	2.54	0.62	0.972	1.089
Potri.004G116100 (PtrTCP10)	Populus trichocarpa	17.61	18.725	16.851	117.439	137.955	95.257	40.303	29.866	37.111
Potri.017G094800 (PtrTCP31)	Populus trichocarpa	15.794	15.295	12.244	31.15	32.032	26.165	13.191	10.868	12.059
Potri.T146100 (PtrTCP36)	Populus trichocarpa	18.903	18.521	17.562	126.2	147.862	101.865	41	35.238	41.464
XP011648477	Cucumis sativus	5.731	2.531	3.67	3.143	6.013	2.957	0.971	0.477	0.353
