# Supplementary material for: Innovation and Emerging Roles of Populus trichocarpa TEOSINTE BRANCHED1/CYCLOIDEA/PROLIFERATING CELL FACTOR Transcription Factors in Abiotic Stresses by Whole-Genome Duplication
Source: Front Plant Sci. 2022 Mar 9;13:850064. doi: 10.3389/fpls.2022.850064 (PMC8959825; doi:10.3389/fpls.2022.850064)
Supplement: Supplementary file 8 [file Table_7.XLSX]

## Sheet: Sheet1
Supplementary Table 7. The genes involved in the PtrTCP10-mediated regulatory network
Gene	Number of TCP binding site	Positions	E-value	P-value	Cold/Salt_PCC	Cold/Salt_P-value	Annotation base on the homologous gene in Arabidopsis	Homologous gene in Arapidopsis	Arapidopsis gene name	Arapidopsis gene annotation
Potri.012G119200	5	110^122^140^164^258	0.3296	2.47e-05	0.794573	7.45e-07	BRG1	AT5G45100	BRG1^K17O22.9^K17O22_9^Q9FHE4	SBP (S-ribonuclease binding protein) family protein
Potri.016G125400	4	42^77^651^738	0.234013	0.000103697	0.726007	1.82e-05	PYL4	AT2G38310	PYL4^AtPYL4^O80920^RCAR10^T19C21.20^T19C21_20	PYR1-like 4
Potri.003G215100	3	366^544^802	0.125232	0.000298078	-0.770007	2.65e-06	THFS	AT1G50480	THFS^F11F12.17^FTHS^Q9SPK5	10-formyltetrahydrofolate synthetase
Potri.015G002800	3	540^700^933	0.23114	0.00173232	0.854354	1.43e-08	DMR6	AT5G24530	DMR6^AtDMR6^K18P6.6^K18P6_6^Q9FLV0	2-oxoglutarate (2OG) and Fe(II)-dependent oxygenase superfamily protein
Potri.005G153800	3	802^891^923	0.136379	0.00038179	-0.755374	5.25e-06	ATR1	AT4G24520	ATR1^AR1^AtCPR1^F22K18.280^F22K18_280^F4JQY4	P450 reductase 1
Potri.009G116200	3	464^788^887	0.340926	0.00512561	-0.742922	9.06e-06	EMB2219	AT2G21710	EMB2219^A0A1P8AXV9^F7D8.3^F7D8_3	Mitochondrial transcription termination factor family protein
Potri.002G244000	3	505^525^653	0.100396	0.00015645	-0.801676	5e-07	XRI1	AT5G48720	XRI1^K24G6.5^K24G6_5^Q6NLW5^XRI	x-ray induced transcript 1
Potri.004G087000	3	574^724^793	0.134471	0.000366506	0.737865	1.12e-05	ALY4	AT5G37720	ALY4^A8MQ78^AtALY4^DIP2^K12B20.19^K12B20_19	ALWAYS EARLY 4
Potri.012G131800	3	277^318^735	0.191148	0.00100925	0.7338	1.33e-05	AHG1	AT5G51760	AHG1^A0A1P8BDH5^MIO24.11^MIO24_11	Protein phosphatase 2C family protein
Potri.001G129800	3	255^320^645	0.111465	0.000212354	0.752664	5.93e-06	ANK6	AT5G61230	ANK6^MAF19.22^MAF19_22^PIA2^Q9FNP4	Ankyrin repeat family protein
Potri.017G126200	3	25^352^619	0.109829	0.000203389	0.72913	1.6e-05	CML24	AT5G37770	TCH2^AtCML24^CML24^K22F20.10^K22F20_10^P25070^TOUCH2	EF hand calcium-binding protein family
Potri.008G003200	3	98^115^897	0.128867	0.00032392	0.720873	2.22e-05	FYPP1	AT1G50370	FYPP1^AtFYPP1^F14I3.5^F14I3_5^Q9SX52	Calcineurin-like metallo-phosphoesterase superfamily protein
Potri.001G459900	3	166^511^624	0.176709	0.000805983	-0.7146	2.82e-05	SOT5	AT1G30610	EMB2279^EMB88^F4I6D9^SOT5^T5I8.6^T5I8_6	pentatricopeptide (PPR) repeat-containing protein
Potri.007G100700	3	216^398^555	0.290452	0.00328974	0.75479	5.39e-06	BAT1	AT2G01170	BAT1^AtGABP^F10A8.5^F10A8_5^GABP^Q5FV40	bidirectional amino acid transporter 1
Potri.005G043500	3	454^574^735	0.273853	0.00279138	0.828881	9.26e-08	FB253	AT5G07610	FB253^MBK20.4^MBK20_4^Q9FLS0	F-box family protein
Potri.008G142800	3	102^449^543	0.196154	0.00108658	-0.771827	2.42e-06	PUX7	AT1G14570	A8MRM0^AtPUX7^PUX7^T5E21.7^T5E21_7	UBX domain-containing protein
Potri.001G060400	3	461^563^835	0.193639	0.00104728	0.788409	1.04e-06	SAUR55	AT5G50760	MFB16.16^MFB16_16^Q9LUE5^SAUR55	SAUR-like auxin-responsive protein family
Potri.006G169000	2	599^697	0.267415	0.0299772	0.761027	4.05e-06	AATPK	AT5G57480	AATPK^MUA2.5^MUA2_5^Q9FKM3	P-loop containing nucleoside triphosphate hydrolases superfamily protein
Potri.001G397800	2	555^710	0.236913	0.0240015	0.709729	3.38e-05	K19P17.6	AT5G53900	K19P17.6^K19P17_6^Q8VY99	Serine/threonine-protein kinase WNK (With No Lysine)-related
Potri.005G089000	2	110^395	0.214455	0.0199577	0.706193	3.85e-05	MZE19.2	AT3G19970	MZE19.2^Q9LHE8	alpha/beta-Hydrolases superfamily protein
Potri.009G090600	2	195^870	0.0280831	0.000387025	0.912787	3.26e-11	O82324	AT2G14860	O82324^T26I20.2^T26I20_2	Peroxisomal membrane 22 kDa (Mpv17/PMP22) family protein
Potri.017G108700	2	613^938	0.146232	0.00970461	0.819657	1.69e-07	PRP7	AT5G38720	MKD10.4^MKD10_4^Q8GYF9^RRP7	unknown protein; Has 13419 Blast hits to 9093 proteins in 698 species: Archae - 38; Bacteria - 1038; Metazoa - 4949; Fungi - 1086; Plants - 485; Viruses - 44; Other Eukaryotes - 5779 (source: NCBI BLink).
Potri.003G100500	2	522^581	0.0944601	0.00419011	0.719277	2.36e-05	UGT73B4	AT2G15490	UGT73B4^F4IIG6	UDP-glycosyltransferase 73B4
Potri.016G097000	2	328^821	0.0959181	0.0043163	0.807325	3.6e-07	VP372	AT2G36680	F13K3.8^F13K3_8^Q3EBL9^VP372^VPS37-2	Modifier of rudimentary (Mod(r)) protein
Potri.006G238600	2	475^514	0.505468	0.0918668	0.738055	1.11e-05	TINY2	AT5G11590	TINY2^DREB3^Q9LYD3^T22P22.1	Integrase-type DNA-binding superfamily protein
Potri.001G062000	2	667^692	0.304262	0.0378883	0.719357	2.35e-05	CFL1	AT2G33510	CFL1^F4P9.28^F4P9_28^Q5HZ54	unknown protein; INVOLVED IN: biological_process unknown; LOCATED IN: cellular_component unknown; BEST Arabidopsis thaliana protein match is: unknown protein (TAIR:AT1G28070.1).
Potri.006G277500	2	378^831	0.148266	0.00996309	0.718754	2.41e-05	CRY3	AT5G24850	CRY3^CRYD^F6A4.60^F6A4_60^Q84KJ5	cryptochrome 3
Potri.018G121200	2	538^677	0.0496021	0.00119025	-0.782706	1.4e-06	TIP1	AT5G20350	TIP1^F5O24.240^F5O24_240^Q52T38^ZDH22	Ankyrin repeat family protein with DHHC zinc finger domain
Potri.005G135500	2	729^787	0.087423	0.00360581	0.791678	8.73e-07	CYP40	AT2G15790	SQN^CYP40^F19G14.21^F19G14_21^Q9C566^SQUINT	peptidyl-prolyl cis-trans isomerase / cyclophilin-40 (CYP40) / rotamase
Potri.006G084800	2	789^834	0.108212	0.00544916	-0.738756	1.08e-05	ALG10	AT5G02410	ALG10^Q8L638^T1E22.170^T1E22_170	DIE2/ALG10 family
Potri.014G072150	2	133^542	0.27062	0.0306359	-0.717791	2.5e-05	CYP704A2	AT2G45510	CYP704A2^F17K2.4^O64631	cytochrome P450, family 704, subfamily A, polypeptide 2
Potri.018G024300	2	456^884	0.0376629	0.000691689	-0.847934	2.36e-08	SYCOARATH	AT2G31170	SYCOARATH^F4IQQ3^FIONA^T16B12.16	Cysteinyl-tRNA synthetase, class Ia family protein
Potri.003G157900	2	334^529	0.172085	0.0132127	-0.753601	5.68e-06	CTPS1	AT1G30820	CTPS1^F4I6G9^T17H7.12^T17H7_12	CTP synthase family protein
Potri.005G242700	2	53^805	0.0496021	0.00119025	0.805853	3.93e-07	FREE1	AT1G20110	FREE1^FYVE1^Q9ASS2^T20H2.10^T20H2_10	RING/FYVE/PHD zinc finger superfamily protein
Potri.013G062100	2	64^583	0.0653617	0.00204524	0.765521	3.28e-06	HIRD11	AT1G54410	AtHIRD11^F20D21.23^F20D21_23^HIRD11^HRD11^Q9SLJ2	dehydrin family protein
Potri.016G062100	2	110^504	0.193639	0.0164948	0.865195	5.78e-09	SPP1	AT3G58490	AtSPP1^SPP1^F14P22.80^F4J5V8^LPPdelta	Phosphatidic acid phosphatase (PAP2) family protein
Potri.011G115100	2	133^819	0.125232	0.00721656	0.736306	1.2e-05	TAT7	AT5G53970	TAT7^AtTAT1^K19P17.14^K19P17_14^Q9FN30^TAT1^TAT2	Tyrosine transaminase family protein
Potri.001G105200	2	35^770	0.26424	0.0293301	0.773824	2.2e-06	GPX6	AT4G11600	GPX6^ATGPX6^GPXL6^LSC803^O48646^PHGPX^T5C23.30^T5C23_30	glutathione peroxidase 6
Potri.005G226600	2	129^883	0.251818	0.026854	0.810243	3.03e-07	ABCI19_1	AT1G03905	ABCI19^A0A1P8AX17^ATNAP4	P-loop containing nucleoside triphosphate hydrolases superfamily protein
Potri.009G146500	2	266^878	0.0795174	0.00299881	0.779875	1.62e-06	AGC1.12	AT3G44610	AGC1-12^Q0V7S5^T18B22.10	Protein kinase superfamily protein
Potri.005G150400	2	867^924	0.198693	0.0173097	-0.783349	1.36e-06	OPT4	AT5G64410	OPT4^ATOPT4^MSJ1.25^MSJ1_25^Q9FME8	oligopeptide transporter 4
Potri.002G105000	2	33^687	0.26424	0.0293301	0.716965	2.58e-05	AHL17	AT5G49700	AHL17^K2I5.6^K2I5_6^Q9LTA2	Predicted AT-hook DNA-binding family protein
Potri.018G102400	2	428^497	0.356472	0.050277	-0.702911	4.34e-05	HHP2	AT4G30850	HHP2^F6I18.240^F6I18_240^Q84N34	heptahelical transmembrane protein2
Potri.010G055000	2	194^459	0.0362572	0.000641618	0.725363	1.86e-05	GT.1	AT1G13450	GT-1^A0A1P8ATI8^T6J4.18^T6J4_18	Homeodomain-like superfamily protein
Potri.011G026600	2	599^847	0.183822	0.0149607	0.728169	1.67e-05	UBQ3	AT5G03240	UBQ3^F15A17.270^F15A17_270^Q1EC66	polyubiquitin 3
Potri.003G105400	2	282^703	0.121675	0.00682845	-0.777635	1.82e-06	PBL15	AT1G61590	PBL15^Q9SY91^T25B24.6^T25B24_6	Protein kinase superfamily protein
Potri.001G062500	2	593^852	0.211765	0.0194945	0.892488	3.98e-10	JAZ10	AT5G13220	JAZ10^A0A1P8BCH9^JAS1^T31B5.40^T31B5_40^TIFY9	jasmonate-zim-domain protein 10
Potri.014G047500	2	697^928	0.134471	0.00827012	-0.703597	4.23e-05	AGC1.3	AT2G44830	AGC1-3^F4IV25^PAX^T13E15.16	Protein kinase superfamily protein
Potri.007G076200	2	302^338	0.198693	0.0173097	-0.851368	1.81e-08	SRM1	AT5G08520	SRM1^F8L15.2^MYBS2^Q9FNN6	Duplicated homeodomain-like superfamily protein
Potri.002G036300	2	96^216	0.228294	0.0224128	0.701041	4.64e-05	ABCI19_2	AT1G03905	ABCI19^A0A1P8AX17^ATNAP4	P-loop containing nucleoside triphosphate hydrolases superfamily protein
Potri.009G014800	2	705^805	0.130715	0.00783397	-0.784882	1.25e-06	ARF10	AT2G28350	ARF10^A0A1P8B1S1^T1B3.13^T1B3_13	auxin response factor 10
Potri.001G170400	2	610^737	0.138308	0.00872677	0.782962	1.38e-06	VPS2.1	AT2G06530	VPS2.1^A0A1P8AZU4^T12H3.8^T12H3_8^VPS2	SNF7 family protein
Potri.019G034000	2	281^911	0.22268	0.0214025	-0.748651	7.08e-06	NDF5	AT1G55370	NDF5^Q9C503	NDH-dependent cyclic electron flow 5
Potri.002G152200	2	703^747	0.203847	0.0181578	0.78234	1.43e-06	PtrTCP5	AT2G45680	TCP9^F17K2.21^O64647	TCP family transcription factor
Potri.010G228700	2	719^770	0.0532316	0.00136751	0.731611	1.45e-05	RBGB3	AT5G04280	AtRZ-1c^C0Z388^RBGB3^RZ-1c^T19N18.10^T19N18_10	RNA-binding (RRM/RBD/RNP motifs) family protein with retrovirus zinc finger-like domain
Potri.014G028000	2	9^431	0.318556	0.0411483	-0.752851	5.88e-06	TGS1	AT1G45231	F4HRC0^TGS1	S-adenosyl-L-methionine-dependent methyltransferases superfamily protein
Potri.015G015300	2	649^848	0.0795174	0.00299881	0.806847	3.71e-07	NGA4	AT4G01500	NGA4^F11O4.9^F11O4_9^NGATHA4^O82595	AP2/B3-like transcriptional factor family protein
Potri.001G033900	2	275^427	0.174385	0.0135478	0.733508	1.34e-05	POP4	AT2G43190	POP4^F14B2.13^Q9ZW76	ribonuclease P family protein
Potri.013G012000	2	819^833	0.0915951	0.00394727	0.711987	3.11e-05	PRP38	AT2G40650	PRP38^Q8LB54^T7D17.17^T7D17_17	PRP38 family protein
Potri.006G092400	2	381^823	0.217171	0.0204301	0.873738	2.67e-09	SIS	AT5G02020	SIS^Q9LZM9^T7H20.70^T7H20_70	Encodes a protein involved in salt tolerance, names SIS (Salt Induced Serine rich).
Potri.003G193800	2	30^746	0.22268	0.0214025	0.70508	4.01e-05	LNK3	AT3G12320	A0A1I9LPZ3^LNK3^T2E22.34	unknown protein; BEST Arabidopsis thaliana protein match is: unknown protein (TAIR:AT5G06980.4); Has 102 Blast hits to 102 proteins in 16 species: Archae - 0; Bacteria - 0; Metazoa - 0; Fungi - 0; Plants - 98; Viruses - 0; Other Eukaryotes - 4 (source: NCBI BLink).
Potri.013G044100	2	80^524	0.2091	0.0190401	-0.798413	6.02e-07	EIN4	AT3G04580	EIN4^F7O18.5^F7O18_5^Q9ZTP3	Signal transduction histidine kinase, hybrid-type, ethylene sensor
Potri.018G059400	2	778^864	0.114793	0.00610551	-0.714924	2.79e-05	GAMMAVPE	AT4G32940	GAMMA-VPE^AEP3^F26P21.60^F26P21_60^GAMMAVPE^LEGgamma^Q39119^VPEG	gamma vacuolar processing enzyme
Potri.005G099600	2	237^330	0.121675	0.00682845	0.718197	2.46e-05	IDH1	AT4G35260	IDH1^F23E12.180^F23E12_180^IDH-I^Q8LFC0	isocitrate dehydrogenase 1
Potri.013G001600	2	26^48	0.169807	0.0128845	0.792412	8.39e-07	RCI2A	AT3G05880	RCI2A^F10A16.18^F10A16_18^Q9ZNQ7	Low temperature and salt responsive protein family
Potri.006G057600	2	146^944	0.27062	0.0306359	-0.802062	4.89e-07	FBH4	AT2G42280	FBH4^A0A1P8AZV1^AKS3^T24P15.19^T24P15_19	basic helix-loop-helix (bHLH) DNA-binding superfamily protein
Potri.009G090700	2	466^665	0.100396	0.0047147	0.740024	1.02e-05	LRR2	AT3G43740	LRR2^Q6NQP4^T28A8.30	Leucine-rich repeat (LRR) family protein
Potri.008G133700	2	649^659	0.128867	0.00762335	0.731556	1.45e-05	PUX2	AT2G01650	PUX2^A0A1P8AXE7^T8O11.18^T8O11_18	plant UBX domain-containing protein 2
Potri.005G020800	2	753^884	0.0733592	0.00256274	0.722171	2.11e-05	SYP43	AT3G05710	SYP43^ATSYP43^F18C1.2^F18C1_2^Q9SUJ1	syntaxin of plants 43
Potri.015G088900	2	514^872	0.217171	0.0204301	-0.805823	3.94e-07	APE1L	AT3G48425	APE1L^Q5XF07	DNAse I-like superfamily protein
Potri.016G014401	2	687^846	0.2091	0.0190401	0.759987	4.25e-06	UGT71C4	AT1G07250	UGT71C4^F10K1.4^F10K1_4^Q9LML6^U71C4	UDP-glucosyl transferase 71C4
Potri.015G023300	2	422^687	0.0600735	0.00173375	0.752286	6.03e-06	UBC10	AT5G53300	UBC10^AtUBC10^F4KJ37	ubiquitin-conjugating enzyme 10
Potri.004G058300	2	223^257	0.118195	0.00645833	0.839464	4.43e-08	SnRK3.9	AT4G18700	CIPK12^ATWL4^CIPKC^F28A21.110^F28A21_110^PKS8^Q9SN43^SnRK3.9^WL4	CBL-interacting protein kinase 12
Potri.001G471600	2	420^771	0.333344	0.0446274	-0.812049	2.71e-07	CREF7	AT5G66520	CREF7^K1F13.18^K1F13_18^PP449^Q9FJY7	Tetratricopeptide repeat (TPR)-like superfamily protein
Potri.010G108600	2	537^730	0.203847	0.0181578	0.745129	8.24e-06	MEE11	AT2G01620	MEE11^Q9ZU90^SKI28^T8O11.21^T8O11_21	RNI-like superfamily protein
Potri.014G012200	2	614^825	0.0653617	0.00204524	-0.707744	3.64e-05	ANT	AT4G37750	ANT^AtANT^CKC^CKC1^DRAGON^DRG^Q38914^T28I19.30^T28I19_30	Integrase-type DNA-binding superfamily protein
Potri.001G097700	2	3^585	0.198693	0.0173097	0.799364	5.71e-07	RTNLB3	AT1G64090	RTNLB3^F22C12.15^F22C12_15^F4I596^RTN3	Reticulan like protein B3
Potri.003G111500	2	140^265	0.0286555	0.000402808	0.87273	2.94e-09	NRT1	AT1G12110	NRT1.1^ATNRT1^ATNRT1.1^AtNPF6.3^B-1^CHL1^CHL1-1^CHLORINA1^F12F1.1^F12F1_1^NPF6.3^NRT1^PTR7^Q05085	nitrate transporter 1.1
Potri.003G192200	2	142^790	0.0959181	0.0043163	0.74471	8.39e-06	CYS6	AT3G12490	CYSB^A0A2H1ZEH9^ATCYS6^ATCYSB^T2E22.19^cystatinB	cystatin B
Potri.010G211000	2	87^565	0.0487254	0.00114922	-0.736009	1.21e-05	HEXO1	AT3G55260	HEXO1^A7WM73^ATHEX2^T26I12.140	beta-hexosaminidase 1
Potri.003G017400	2	804^986	0.0376629	0.000691689	-0.735894	1.22e-05	TH1	AT1G22940	TH1^F19G10.10^F19G10_10^Q5M731^TH-1^THIAMINEE^THIE^TPS1L	thiamin biosynthesis protein, putative
Potri.002G111400	2	524^555	0.134471	0.00827012	0.812963	2.57e-07	DRB1	AT1G09700	HYL1^A0A1P8AQD8^AtDRB1^DRB1^F21M12.9^F21M12_9	dsRNA-binding domain-like superfamily protein
Potri.001G258100	2	306^553	0.333344	0.0446274	0.718666	2.42e-05	RbcX2	AT5G19855	RbcX2^A0A1P8BCG6^AtRbcX2	Chaperonin-like RbcX protein
Potri.015G022100	2	25^171	0.217171	0.0204301	0.779698	1.64e-06	SIGE	AT5G24120	SIGE^ATSIG5^MLE8.4^MLE8_4^Q9ZNX9^SIG5	sigma factor E
Potri.002G067800	1	851	0.111465	0.105477	0.812003	2.72e-07	B1L	AT1G18740	B1L^F6A14.15^F6A14_15^Q9M9U5	Protein of unknown function (DUF793)
Potri.014G017300	1	554	0.26424	0.232211	0.747662	7.39e-06	ZAT10	AT1G27730	ZAT10^STZ^Q96289^T22C5.18^T22C5_18	salt tolerance zinc finger
Potri.013G005900	1	686	0.0833983	0.0800154	0.704269	4.13e-05	GolS2	AT1G56600	GolS2^AtGolS2^F25P12.95^F25P12_95^GOLS2^Q9FXB2	galactinol synthase 2
Potri.009G022300	1	428	0.111465	0.105477	0.766876	3.08e-06	CYSB_1	AT3G12490	CYSB^A0A2H1ZEH9^ATCYS6^ATCYSB^T2E22.19^cystatinB	cystatin B
Potri.006G147600	1	718	0.0348925	0.0342908	-0.709804	3.38e-05	ABX45	AT2G19450	TAG1^ABX45^AS11^ATDGAT^AtDGAT1^DGAT1^F27F23.24^Q9SLD2^RDS1	membrane bound O-acyl transferase (MBOAT) family protein
Potri.005G248100	1	425	0.169807	0.156172	0.880896	1.34e-09	ERD14	AT1G76180	ERD14^P42763^T23E18.12^T23E18_12	Dehydrin family protein
Potri.006G251800	1	48	0.179057	0.163941	0.807903	3.48e-07	HY5	AT5G11260	HY5^A0A1P8BB55^F2I11.150^F2I11_150^TED5	Basic-leucine zipper (bZIP) transcription factor family protein
Potri.006G033201	1	695	0.0675745	0.0653419	0.705697	3.92e-05	CYSB_2	AT3G12490	CYSB^A0A2H1ZEH9^ATCYS6^ATCYSB^T2E22.19^cystatinB	cystatin B
Potri.003G136300	1	269	0.267415	0.234645	-0.715747	2.7e-05	CRF2	AT4G23750	CRF2^F9D16.220^F9D16_220^Q9SUQ2^TMO3	cytokinin response factor 2
Potri.006G139400	1	106	0.118195	0.111478	0.784263	1.29e-06	JAZ1	AT1G19180	JAZ1^AtJAZ1^Q3ED96^T29M8.5^T29M8_5^TIFY10A	jasmonate-zim-domain protein 1
Potri.003G084200	1	514	0.198693	0.180199	0.822855	1.38e-07	CBL1	AT4G17615	CBL1^A0A1P8B7Z8^ATCBL1^FCAALL.122^SCABP5	calcineurin B-like protein 1
Potri.014G127700	1	742	0.179057	0.163941	0.805968	3.9e-07	SAG21	AT4G02380	SAG21^A0A1P8B4A1^AtLEA5^LEA38^T14P8.2^T14P8_2	senescence-associated gene 21
Potri.010G100900	1	119	0.0532316	0.0518396	-0.760468	4.16e-06	SOS1	AT2G01980	SOS1^ATNHX7^ATSOS1^F14H20.5^F14H20_5^NHX7^Q9LKW9	sodium proton exchanger, putative (NHX7) (SOS1)
Potri.010G146900	1	875	0.130715	0.122532	0.703675	4.22e-05	CP1	AT5G49480	ATCP1^CP1^K6M13.2^K6M13_2^Q9FDX6	Ca2+-binding protein 1
Potri.004G132200	1	316	0.352537	0.297098	0.800951	5.21e-07	KAT2	AT4G18290	KAT2^A0A1P8B8U1^T9A21.140^T9A21_140	potassium channel in Arabidopsis thaliana 2
Potri.008G059600	1	436	0.277114	0.242032	0.824704	1.22e-07	BPM3	AT2G39760	BPM3^A0A1P8AZW8^ATBPM3^T5I7.6^T5I7_6	BTB/POZ/MATH-domains containing protein
